# Supplementary material for: Vegetables and Glycemic Index: Exploring Their Correlation and Health Implications
Source: Foods. 2025 Oct 29;14(21):3703. doi: 10.3390/foods14213703 (PMC12607511; doi:10.3390/foods14213703)
Supplement: Supplementary file 1 [file foods-14-03703-s001.zip]

Archive with 1 entries (1 files):
- foods-3920701-supplementary.pdf
